# Supplementary material for: Patient Perspectives on Post-Discharge Surgical Site Infections: Towards a Patient-Centered Mobile Health Solution
Source: PLoS One. 2014 Dec 1;9(12):e114016. doi: 10.1371/journal.pone.0114016 (PMC4250175; doi:10.1371/journal.pone.0114016)
Supplement: Dataset S1 — Participant quotes illustrating major themes regarding barriers and facilitators to post-discharge surgical wound management. (XLSX) [file pone.0114016.s003.xlsx]

## Sheet: Sheet1
Code	Barrier or facilitator	Quote (for a given code, one quote was selected per participant)
CommAbleCtc	B	Like this past weekend I called on the phone, I got somebody but I had to run around to get them. The only reason this would be an advantage is if I could say use the tool and like, maybe it’s just a question that I’m nervous about, and then get a response on a 24/7—
CommAbleCtc	F	Yes, if you call the regular number – actually if you call the regular number for the clinic even, it goes to answering, like somebody answering and then they talk to the doctor and then they'll call you back and it's kind of a pain. But somehow, I think it was from when [NURSE NAME] called me, that I just saved the number for general surgery. So then after that I would call and I still have that…
CommAbleCtc	B	We were getting the runaround. We never see the main doctor who did the original work. I know she's a busy person, but considering the extent of her surgery and the wound that was there, any number of things could have happened having to do with infection. But they were just kind of like - oh, don't worry about it. They just will call somebody.
CommAbleCtc	F	Because I asked them what I should do. I explained my symptoms over the phone. [NURSE NAME] the nurse, contacted Dr. [DOCTOR NAME] who was my surgeon even though he was on the road. She contacted him and he was able to give feedback and instructions. But I talked to her for probably a week just about every day to figure out what to do.
CommAbleCtc	B	Went back to the surgery center, because I knew it was cellulitis and I know that can spread very quickly. And it's not good. I contacted them and they said well, you have an appointment here in a few days. Let's just wait it out and see.
CommAbleCtc	B	No [I didn't know who to call if I had a problem]. I ended up at the ER, like I said. Nope.
CommAbleCtc	F	Right when I noticed it, I contacted my doctor, so actually sent him – took some pictures and I emailed it to him and he just said monitor it
CommAbleCtc	B	And it was kind of stressful because I couldn't talk to the actual physician because - even though, I mean obviously my family doctor would be qualified to look at all those things, the person who actually did the surgery and actually went through with the procedure would have more insight into like oh, we've seen these kind of infections before or - just a little bit more detail as to like backg…
CommAbleCtc	B	Noticed it on Sunday, waited because I didn't want to have to go to the ER until I could talk to a nurse in the doctor's office. Called her up and she said - first I called the number and then I kind of got put on hold and then run through like three different people before I finally got to a nurse. I'm used to a small hospital that when you call, you're right with a nurse so was a little frustra…
CommAbleCtc	B	First I called the nurse's hotline or whatever. And I talked to them, and it was hard to get a hold of anyone who even knew what was going on with my case or anything. But once I did, I talked to them and they were kind of like well, infection's not good, bla bla bla, this doesn't sound good. Come in tonight or tomorrow.
CommAbleCtc	B	Well, every single time – you guys have a new phone system here now, and you're not – when I call to make appointments, it doesn't go through this front desk anymore, it goes through someplace else. And you're usually having to leave messages. You don't talk to somebody specifically, unless – I mean unless you have a fever, unless you're vomiting or throwing up – well, you know, I'll give you so …
CommAllInfo	B	Because I remember at one point calling them on my – man, this is like putrid baby pea crap green – and they were like oh well, that's kind of normal.
CommAllInfo	B	Other than that, probably what would have been helpful would have been a better line of communication for actually seeing the wound and being able to communicate more – being able to better communicate what was going on with the wound so that maybe after things kind of fell into a routine, we wouldn't have needed quite as many follow-ups.
CommAllInfo	F	No, I just sent [the wound photo without a prompt from a provider] thought it would just be easier that way. Instead of just kind of explaining it. Sometimes it's easier with pictures and stuff.
CommAllInfo	B	They actually didn't ask to send pictures or anything, because I think my mom did offer. Because we're not too embarrassed about those kind of things, like they're doctors, so we offered to send pictures, but they said it would just be better if a doctor saw it in person.
CommAllInfo	F	I have a smart phone so I used that to take the picture. I thought that was very good to be able to send them an actual picture of what was happening so that way, you know, a little more hands on than "okay - this is… " - trying to describe it over the phone. ... The nurse commented about how good that was too to have a picture to look at.
CommMgmt	B	I usually called business hours and then just suffer through the night if it was something during the night. Because I don't like going to the emergency room. I always figure it should be a life and death thing to go to the emergency room.
CommMgmt	B	And they say we'll get to you whenever. But what they need to do is someone coming in to have the doctor look at her. The surgeon should be there. Just to peek in and make sure. I know it's a busy place and a lot of people to see. But at the extent of the surgery she had, she need to be made sure. Because if it is not addressed the right way the first time, all it's going to do is get worse.
CommMgmt	F	Yeah. Because I asked them what I should do. I explained my symptoms over the phone. [NURSE NAME] the nurse, contacted [SURGEON NAME] who was my surgeon even though he was on the road. She contacted him and he was able to give feedback and instructions. But I talked to her for probably a week just about every day to figure out what to do. Because financially I can't just get over here at the drop…
CommMgmt	B	Went back to the surgery center, because I knew it was cellulitis and I know that can spread very quickly. And it's not good. I contacted them and they said well, you have an appointment here in a few days. Let's just wait it out and see. … I felt a little put off. Like their sense of urgency for me wasn't really there.
CommMgmt	B	Well, some of the secondary infections, the ones that became swollen and eventually burst, especially when the first one kind of appeared and was starting to get painful, I would have definitely have liked to have had a little bit more interaction.
CommMgmt	F	I figured I'd take pictures so he can visually see it, and he saw it and he kind of made an assessment and told me what to look out for, so he was good.
CommMgmt	B	We noticed it on Sunday morning. And so I didn't think it was that big of a thing to have to go to the ER for. So I just waited until Monday to talk to the doctor's office.
CommMgmt	F	But I only texted her the once, because that was the one time that something happened and I was like – but that was really helpful. Because I would have come back into the emergency room, I think, if I hadn't had someone to get a hold of. Probably the nurse's line would have told me to come back in the emergency room just because they wouldn't have really known what was going on.
CommMgmt	B	The bruise got to be as big as a baseball and I still have a lump there. It's filled up with fluid now. And again, same situation – if you're worried about it, go to an emergency room. They never say, well, come on up and we'll check you out. They never say that!
HomeHelp	F	I never did do it [wound care] myself. My husband did it the whole time and he just – he hates blood (laughs) so it was a major thing for him to do it. I even went to my mom's house once and had my dad do it. He was a [OCCUPATION] but he's retired now. But he goes, "I'll stuff your stomach!"
HomeHelp	F	When a person goes through something like this, I've experienced quite a bit with her. It's the family support that helps a person heal. You have the hospital, you've got the doctors and you've got the doctors' staff. They can only do so much. But to get the person over that initial hump, it's the family, the home. That's where the factor is. P: If it hadn't been for [SPOUSE NAME] doing what he d…
HomeHelp	F	I did after I got out of the [CITY] hospital. I wish I would have had it after I got out of here. But after I got out of the [CITY] hospital three weeks ago when they put these tubes in, they sent a home health nurse in once a day to clean my wounds and flush my tubes. ... Because I couldn't do a lot of that and I was so sick. I couldn't walk so I had to rely on people who definitely weren't as k…
HomeHelp	F	I was a little scared because of the wound care. I had [SPOUSE NAME] but what would somebody do that didn't have a [SPOUSE NAME]? Not everybody has somebody at home that can be there twice a day, morning and night, after you've taken that shower to deal with those wounds. I couldn't have done it myself. There's no way.
HomeHelp	F	I called a friend who had taken care of people in hospice or I wouldn't have known that I had to pack a wound – they didn't say what to do, they just gave me all that stuff and said here. I didn't know you had to wick it in there and – nothing. So he packed it for me for around – I mean, I was kind of out of it for quite a while.
HomeHelp	F	The first time I had help, she did a lot of it, but this time it was so small I can do it myself.
HomeHelp	F	Yeah, my mom and my then boyfriend kind of did the dressing for it. But they didn't really know either. They said it looked bad but they didn't know if it was supposed to look that way or not so (laughs).
HomeHelp	F	I actually left the packing to them because it's not something that I can do. It's kind of like when they tell me I have to give myself a shot on a daily basis, I'm like no, somebody else will have to do that. And with it being on the stomach, I think it's easier to have somebody else do it than try to do it myself.
HomeHelp	F	I was staying with my friends, and one of them, she's an occupational therapist - I'm sure she would have been happy to do it for me if I had asked. But I didn't mind doing it myself. … But for someone who is afraid of blood - there was a lot of blood and there was a lot of other stuff. If that freaks you out, then someone would need someone else to do it.
HomeHelp	F	He was helping me change the dressing and stuff, because I was not feeling real good. I mean I was not sleeping real well. I had a lot of pain from the surgery itself.
InfoProcessed	B	when somebody is going through discharge and you have that much information a lot of it probably isn’t going to get through. The standard procedure is a person retains 10%. So if you’re going to do a presentation for somebody coming out of the hospital, you should only have the highlights...
InfoProcessed	B	And it's in the generic, when they discharge you, you sign that form that here is what you have to do and call in two weeks and that sort of thing. A lot of that is just kind of I already know it. So either maybe I just don't listen or it doesn't sink in that they said it because I already know what to look for. I mean, I'm reading what I'm signing. So the discharge papers I'm sure said something…
InfoProcessed	B	It wasn't written very clearly, obviously, because I didn't know to actually wash right directly on that wound, on those stitches with an open wound that's oozing all over the place. … But it wasn't in the directions super clearly on that. It just says wash the wound. And instead of saying "wash directly right on that wound" type of thing. And then once I started doing that, it helped. The shower…
InfoProcessed	B	it might have been on paper, you know, kind of trying to explain it, but I hadn't – I didn't have a clue what to do with it and I looked, and like I said, I had to call a friend who did know.
InfoProcessed	B	I think at that point they actually opened it up and cleaned it out, at which time somebody went over the process with me again and I realized I think I'd been doing it wrong.
InfoProcessed	B	Because I feel like if I click … and there's just a slew of information paragraphs, I'm more inclined to just – no, I'm not going to read this. But if there's a couple things I want to know more, I can click something.
InfoProcessed	B	You know afterwards, getting the paperwork out, I did notice on the paperwork that there was a number on the paperwork that there was a number that I could have called over the weekend. But I didn't get that paperwork out until Monday.
InfoProcessed	B	I think probably I forgot a lot of what people told me, so they could have told me more and I forgot. Because I was very concerned about my shoulder, and also I was really drugged up
InfoProcessed	B	But yeah, I think I was well educated in a sense of – they gave me the literature that I needed, but it was overwhelming. I think that's the best way to put it. It was overwhelming, especially when you're not feeling well (laughs) – you're on Oxycodone and sleeping half the time and try and keep your meds right, and keep record of when you're taking your meds so that you're not overdosing on thin…
InfoProvided	B	Well, I think [the infection] developed because I wasn’t changing the dressing. I wasn’t made aware of how to do that.
InfoProvided	B	there was times when we didn't know what to do. You know, how much should we pack it with? Is it supposed to be shoved in there or is it just supposed to be laid lightly in there?
InfoProvided	B	They didn't they have a guide there. Everybody says this is going to have to be done. But there was no hands on, no show or demonstration, nothing at all. It was this time. I feel honestly maybe if I had been shown the ins and outs of it the very first time, maybe – I don't know if they would believe this, her system still would have rejected the mesh she had but I would have felt a lot better. M…
InfoProvided	B	But I forget [how to do wound care]. I think having that, emphasizing the importance of it. Because I'm sure that part of the reason it got infected was I didn't do it right.
InfoProvided	B	I knew [about warning signs of infection] because of [past surgical experience]... My other half, he's [OCCUPATION] guy, so he understands cross contamination and stuff like that, so he knew to take alcohol, put it on the scissors every time. There wasn't anything like that told to us, they didn't explain things. And somebody that maybe is a little bit maybe not as advanced maybe in their knowled…
InfoProvided	B	[my experience was] Horrible. You know, I didn't have a clue what to do. That's the basic – I called a friend who had taken care of people in hospice or I wouldn't have known that I had to pack a wound – they didn't say what to do, they just gave me all that stuff and said here.
InfoProvided	B	there was really nothing for me to review. It's kind of – here's how you do it, and then the next day, okay, I'm going to work with you to do it, maybe one or two days of that, and then go home. Didn't have a checklist, didn't have any sort of reference really to look up. Just kind of – I think this is what we did, that looks right.
InfoProvided	F	Yeah, I mean because the surgeon, she kind of was doing it while I was watching, so I kind of knew what to do. And it was all right for me. I don't know how other people get through it.
InfoProvided	B	Well, I think that if I was kind of told that there was a risk of infection? Maybe it might have been my fault that I didn't take as good of care of it because I wasn't worried about it.
InfoProvided	B	They didn't really tell me anything about my stomach except that I was going to come back in and they would take out the staples. … they didn't really tell me oh, if this happens you want to come in or anything like that. That might have been more reassuring just so that I can be like, oh, this happens to other people.
InfoProvided	F	They just said getting your staples out, keeping it clean, keeping it dry and changing the dressing, and we'll keep an eye on it. But yeah, I think I was well educated in a sense of – they gave me the literature that I needed, but it was overwhelming.
InfoProvided	B	Well, since I was going to the nursing home and not going home, I don't recall if they did anything like that [wound care information].
PhysEmotState	B	Well, I think it developed because I wasn’t changing the dressing. I wasn’t made aware of how to do that. Plus, the fact that when I got out of the hospital I was very weak. And so I didn’t have the strength to overcome my own emotions about doing it. So, it’s been about 2 days without any attention. I think that’s how the infection started.
PhysEmotState	B	At one point I felt – well, I got up in the middle of the night to go to the bathroom and I actually bounced off the wall – God, I feel like I'm on drugs. Oh – yes, I am (laughs). That one makes sense! But that was about the only time that I really did that. So maybe that had something to do with the infection too, maybe that was an indication or something that I had an infection, if I was feelin…
PhysEmotState	B	But I would say the initial fluid coming out, the packing, the gross stuff, I didn't like dealing with that. There were a couple of times I would be closing my eyes when [SPOUSE NAME] would pack me because I just didn't want to watch. The first time I had packed myself so it was different. I'm not cut out to be a nurse type person because I get squeamish more so now than he does. But I think the …
PhysEmotState	B	Because I couldn't do a lot of that [wound care] and I was so sick. … I had tubes everywhere, I couldn't walk anywhere and I lived alone.
PhysEmotState	B	There's no way that I could – because when I came home, I had eight holes that had to be dealt with that he had to pack every single day. There's just no way I could have done that. On top of that, it grossed me out so bad (laughs), I was disgusted by myself.
PhysEmotState	B	No. I was scared. No, and when I got home, I definitely didn't [feel prepared to be discharged]. I thought it was real early to have been discharged. … I could barely walk and I couldn't hold my pee and I mean, you know, I wasn't normal at all. You know, and oozing out and just soaked in the front. And weak and out of it. I didn't – I would have thought that people that were like I was, they'd se…
PhysEmotState	B	I may have normally [sought out information about wound care], but I was taking a fair amount of probably – was it Oxycodone? – so no, I didn't really think of that (laughs).
PhysEmotState	B	I don't know how other people get through it. Maybe if they're older or maybe if they're queasy about that stuff, maybe they may not want to do it, you know. Because I know that first one, it was a pretty large incision, and it's pretty – I mean, if you're not really used to that stuff, it's pretty intense (laughs) putting the stuff in and you know.
PhysEmotState	B	Since they've [debrided] it, the packing [has been the hardest thing about the infection]. Just I'm a little queasy about that. Touchy. Shouldn't say queasy.
PhysEmotState	B	I was just like reading books and being stoned on the medication that they had me on or asleep. … I'd rather have prior information just so if it does happen or when it does happen I know that it's okay, I'm not dying - because I didn't know if I was bleeding internally because some of the stitches had ruptured or what. I didn't know that it was just an infection. I didn't know.
PhysEmotState	B	He was helping me change the dressing and stuff, because I was not feeling real good. I mean I was not sleeping real well. I had a lot of pain from the surgery itself. I mean I was cut from here to here. I remember feeling like a Mack truck had hit me when I woke up in ICU. Because I was in ICU for a couple days.
PrevExperience	F	I’ve had enough wounds in my life that infection is a possibility. So, in that regard, it’s only because of my own experience. But as far as what I was informed of, no. and I think if you look at the discharge sheet I got, there is no mention of stuff like that.
PrevExperience	F	But I feel this time, the second time, was where I was more involved because I was squeamish from the original surgery. But this surgery, when I had the doctor, had that gentleman show me exactly what had to be done, I was more comfortable with everything.
PrevExperience	F	I think a lot of times because I've had Crohn's so long, I've been in the hospital a lot. I mean I've been answering doctors' and nurses' questions for years, so I kind of know better what they are looking for and what I should be looking for.
PrevExperience	F	But because I had gone through a heart surgery eight weeks before, they had told me – here, you can see the scar, and it's not a happy scar – they had told us to be watching very close for it, and even gave us a marker at the [OUTSIDE HOSPITAL NAME] and they said if anything starts to show up mark it. So that's how we knew to do that. So he marked it then and then we marked it at home and it ende…
PrevExperience	F	I was told how to take care of the wound. I had done it from a previous surgery, a lot of the wound care was the same, so it was mainly a review.
PrevExperience	F	Just because of what happened in the past, didn't want to repeat it [so sought care early].
PrevExperience	B	No, not at all. I mean I wasn't really concerned - I've never had problems with surgery before, so I wasn't really that concerned.
PrevExperience	B	No [I wasn't concerned about developing an infection]. Because I've had four other surgeries, five other surgeries and never had an issue with any of them.
PrevExperience	B	You think oh, everything – and the last surgery, everything seemed to go well. They basically cut the same area open and I didn't have any problems with this last surgery.
Trigger	B	No, when I came in Monday they told me. I hadn’t seen it until then. Last night it didn’t look infected when I changed the bandage, but this morning it’s start to show
Trigger	F	It seems to me it start oozing, like pus was coming out of it. So then like I said, I went in and they just ripped out the stitches or whatever was there. … I never had a fever, I never had anything. And the whole time they kept saying well, God, you can't really have a bad infection because I never had a fever. But it just was infected all the time.
Trigger	F	Very hot. She was feeling really nauseous and the stuff that was coming out of the wound wasn't the common body fluid - ... P: And it stunk. ... P2: It was very yellowish. It had kind of a bad smell. Anyone in the field or whatever would realize this is not the right thing. Something happened to do with the mesh at that time. ... I: And you noticed that stuff and then - ... P2: I just took her st…
Trigger	F	Well, it was red and it was warm, I mean it felt infected. … so I just got really weak and sick to a point where I knew I had to do something, so I went in there.
Trigger	F	Well, the first concerning thing was the redness around it. It was obvious that it was infected. It was hot, it was red and it was growing. So of course that right there, that's a little scary. It's cellulitis so they were saying – I was like, oh, I've got some cellulitis going on. So of course that's a little scary when you see all of that. Then the fat coming out. And then the oozing, not expec…
Trigger	B	It took a long time to heal, and it oozed a lot, I mean I was just covered in whatever it was. Liquid. It wasn't like pus-y, it was liquid. I don't know what that was, when it's coming out. … I thought it was normal. Like I said, I thought that they sent you home when it get that good (laughs). I didn't know that other people didn't have it, didn't have a clue. I didn't know till today I had an i…
Trigger	F	I've never had any of these systemic systems, none of the fever, no pain, but I've always had discharge from the incision site.
Trigger	F	It actually probably happened about two weeks later when we noticed a little bit of moisture, it actually was leaking on my shirt, that's how I noticed it. And before then, didn't have any problems.
Trigger	F	Well, there wasn't really that kind of pain before. Because I was taking pain medications and even so I started feeling pain, so that's what made me concerned. Because it wasn't getting better, it was getting worse (laughs).
Trigger	F	A couple days after release, noticed oozing from the incision and that it was kind of discolored and stuff like that.
Trigger	F	I got released from the hospital and then I went home and I started hurting really bad. And I didn't know, and then the staples, the skin was so swollen that it was pulling on them and I was bleeding sometimes and it was really swollen and it hurt really bad
Trigger	F	I was cut from here to here, probably about right here in the center it kind of, you know the steri-strips start coming off and he had staples in there but it was pulling apart kind of in the center and it was kind of like pulling apart a little bit, and it started seeping. There was a little bit of redness around it, not a lot. I mean it didn't extend out very far. But it definitely started seep…
Vigilance	B	No, I was just worried about following instructions. I didn’t think of anything else, just change the bandage.
Vigilance	B	Yeah, I don't think I really thought about it, because I just figured oh, I'm not going to get an infection. I didn't think it was very common (laughs) so you know they tell you that before you even go in, that you could get an infection. But like I said, it's not something that you're thinking about when you're thinking about all the other stuff going on.
Vigilance	B	I wasn't really thinking about it [developing an infection], it just kind of happened. Being like I said, I stand on my feet for long periods of time. You know when you're not feeling right and when you are feeling right. I just knew something was just not right.
Vigilance	B	There is an awful lot of people out there, I'm one of them, that says oh no, it's nothing to worry about, this will get better. I'm not going to complain. There are a lot of people out there.
Vigilance	F	I'm like, I'm in this hospital full of germs and you're not going to – and I'm open and oozing, and you're not going to keep me on antibiotics? And they said no. And they didn't send me home with anything in case I started to develop any kind of infection, not even just a possible – just in case you start to develop it, you know what it looks like. You had cellulitis when you first got here, we w…
Vigilance	B	No, that wasn't – my main concern was like I said, the weakness and the pain. I didn't really think about infection. Maybe I should have.
Vigilance	F	Oh, absolutely [I was concerned]. … Well, in general I was told, you know, just keep an eye on it and watch for the systemic symptoms and if fever goes above 101 or something like that, come right into the emergency room. … I had a lot of drainage through those, and those were being emptied up to twice a day and I was also tracking the volume that was coming out of them and bringing those into my…
Vigilance	F	– if there's fluid underneath, it can cause a problem and I didn't want to just kind of wait and see what happens… Just because of what happened in the past, didn't want to repeat it [so I sought care early]
Vigilance	B	No, not at all. I mean I wasn't really concerned - I've never had problems with surgery before, so I wasn't really that concerned. I mean, then again I wasn't able to look at it that much. I didn't see how maybe gruesome it might have looked, so I was kind of oblivious, really. And my family doctor here didn't say anything when the sutures were taken out.
Vigilance	B	No [I wasn't concerned about developing an infection]. Because I've had four other surgeries, five other surgeries and never had an issue with any of them.
Vigilance	B	That's why I asked if I could hydrogen peroxide stuff. … I wasn't too concerned until something went wrong. But it would be nice to know that this could go wrong - I don't know, for some people maybe it would have make people worried. Like oh God, anything that even looks like it's slightly going wrong they'll call in or something. But for me I'd rather have prior information just so if it does h…
Vigilance	F	I mean I was cut from here to here. I remember feeling like a Mack truck had hit me when I woke up in ICU. Because I was in ICU for a couple days. So yeah, it just – anything out of the norm would make me probably call.
