# Supplementary material for: Patient Perspectives on Post-Discharge Surgical Site Infections: Towards a Patient-Centered Mobile Health Solution
Source: PLoS One. 2014 Dec 1;9(12):e114016. doi: 10.1371/journal.pone.0114016 (PMC4250175; doi:10.1371/journal.pone.0114016)
Supplement: Dataset S2 — Survey data from patients. From three surveys: application use, technology use, demographics. (XLSX) [file pone.0114016.s004.xlsx]

## Sheet: survey data
mPOWEr Use Survey																Technology Use Survey																									Demographic Survey
How comfortable are you with the idea of yourself (or a caregiver) taking a photograph of your wound?	How comfortable are you submitting information about your wound, including a photograph of your wound, over the internet, using the same technology that is used to secure online banking?	How comfortable are you with the idea of communicating with your doctors using this tool instead of by telephone?	Do you feel comfortable that proper follow-up will occur with use of tool compared to calling your provider by telephone?	Would you want to use this tool regularly or only when you think there might be a problem?	If you chose 'regularly' in the last question, how often would you use this tool?	How much time would you be willing to spend using the tool (per use)? Ideal amount of time:		How much time would you be willing to spend using the tool (per use)? Maximum amount of time:		Which device do you imagine you would most use this tool on?	If you did not have a smartphone or tablet, how would you feel about having one loaned to you for 30 days?	What do you think are the biggest advantages of this tool compared to the current system?	What do you think are the biggest problems with this tool compared to the current system?	Do you have any other comments or suggestions for improvement?		How long ago did you first learn to use a computer? (choose one)	How would you rate your experience with computers? (choose one)	A desktop computer	A laptop computer	A cell phone or a Blackberry or iPhone or other device that is also a cell phone	A tablet computer like an iPad, Samsung Galaxy, Motorola Xoom, or Kindle Fire	Do you use the internet, at least occasionally? (choose one)	Do you send or receive email, at least occasionally? (choose one)	Did you happen to use the internet YESTERDAY? (choose one)	Do you access the internet on a cell phone, tablet or other mobile handheld device, at least occasionally? (choose one)	Which of the following best describes the type of cell phone you have? (choose one)	Type of cellphone:	Please tell me if you ever use your cell phone to do any of the following things. Do you ever use your cell phone to: (choose all that apply) (choice='Send or receive email')	Please tell me if you ever use your cell phone to do any of the following things. Do you ever use your cell phone to: (choose all that apply) (choice='Send or receive text messages')	Please tell me if you ever use your cell phone to do any of the following things. Do you ever use your cell phone to: (choose all that apply) (choice='Take a picture')	Please tell me if you ever use your cell phone to do any of the following things. Do you ever use your cell phone to: (choose all that apply) (choice='Play music')	Please tell me if you ever use your cell phone to do any of the following things. Do you ever use your cell phone to: (choose all that apply) (choice='Download a software application or 'app'')	Please tell me if you ever use your cell phone to do any of the following things. Do you ever use your cell phone to: (choose all that apply) (choice='Record a video')	Please tell me if you ever use your cell phone to do any of the following things. Do you ever use your cell phone to: (choose all that apply) (choice='Play a game')	Please tell me if you ever use your cell phone to do any of the following things. Do you ever use your cell phone to: (choose all that apply) (choice='Access the internet')	Please tell me if you ever use your cell phone to do any of the following things. Do you ever use your cell phone to: (choose all that apply) (choice='None of the above')	Overall, when you use the internet, do you do that mostly using your cell phone or mostly using some other device like a desktop, laptop or tablet computer? (choose one)	On your cell phone, do you happen to have any software applications or 'apps' that help you track or manage your health, or not?	Complete?		What is your age?	What is your gender?	What best describes your martial status?	Marital status:	How many adults (over 18 years old) are in your household?	How do you describe your ethnicity?	How do you describe your race? (pick one)	Race:	What is your occupation?
Very comfortable	Very comfortable	Very comfortable	Very comfortable	regularly	every other day	2 min	2	5 min	5	Desktop computer	fine	I think this system would promote feelings of relief. Relief that the Doctor/staff is aware of your situation and that you are being taken care of without having to go in to the office unless you have to. Peace of mind.	The only problem I see is that the picture may be unreadable due to size or clarity and you might have to go to see provider in person.	I think this would be a great system to have.		10 or more years ago	Intermediate	Yes	Yes	No	No	Yes	Yes	Yes	No	Something else (specify below)	lcg	Checked	Checked	Checked	Unchecked	Unchecked	Unchecked	Unchecked	Unchecked	Unchecked	Mostly on something else	No, don't have health apps	Complete		51-55	Female	Divorced, widowed, or separated		2	Not Hispanic or Latino	White / Caucasian		n/a
Neither comfortable nor uncomfortable	Neither comfortable nor uncomfortable	Neither comfortable nor uncomfortable	Neither comfortable nor uncomfortable	regularly	every other day	5 mins	5	5 mins	5	Laptop computer	nervous	summary	wording, access			10 or more years ago	Expert	No	Yes	No	No	Yes	Yes	Yes	No	Windows phone		Unchecked	Unchecked	Unchecked	Unchecked	Unchecked	Unchecked	Unchecked	Unchecked	Checked	Mostly on something else	No, don't have health apps	Complete		71-75	Male	Single		1	Not Hispanic or Latino	Other (specify below)		Tinker
Somewhat comfortable	Very comfortable	Somewhat uncomfortable	Somewhat uncomfortable	unsure		5-10 minutes	7.5	20 minutes	20	Desktop computer	O.K., if I could buy loss/theft insurance at an affordable rate	instant photos, feedback, prepared questions that docs need answered	possible misuse, not of content, but of address info for crooks to locate someone sick and at home.	Add color to standard forms and displays.		10 or more years ago	Very experienced	Yes	Yes	Yes	No	Yes	Yes	Yes	No	Something else (specify below)	Samsung add money with card	Unchecked	Unchecked	Checked	Unchecked	Unchecked	Unchecked	Unchecked	Unchecked	Unchecked	Mostly on something else	No, don't have health apps	Complete			Male	Single		1	Not Hispanic or Latino	White / Caucasian		laborer and inventor
Neither comfortable nor uncomfortable	Very comfortable	Somewhat comfortable	Somewhat comfortable	with problems		30min	30	1hr	60	Smartphone	Would be fine	If follow up by doctor is done in a timely manner, I feel this is a good idea.	Ensuring that healthcare providers respond in a timely manner to issues.	No.		10 or more years ago	Very experienced	Yes	Yes	Yes	No	Yes	Yes	Yes	Yes	iPhone		Checked	Checked	Checked	Checked	Checked	Checked	Checked	Checked	Unchecked	Mostly on cell phone	No, don't have health apps	Complete		36-40	Male	Married		11	Not Hispanic or Latino	Asian		Engineer
Very comfortable	Very comfortable	Very comfortable	Very comfortable	regularly	every other day	5-10 minutes	7.5	10-15 minutes	12.5	Smartphone	I think that would be a good solution for non techie patients	Allows patient to show rather than just tell what is happening	Older patients might not be as willing to use			10 or more years ago	Some experience	Yes	Yes	Yes	Yes	Yes	Yes	Yes	Yes	iPhone		Checked	Checked	Checked	Unchecked	Checked	Checked	Checked	Checked	Unchecked	Mostly on cell phone	No, don't have health apps	Complete			Female	Married		3	Not Hispanic or Latino	American Indian/Alaska Native		Customer Service
Very comfortable	Very comfortable	Somewhat comfortable	Somewhat comfortable	regularly	daily	10-15 minutes	12.5	20 minutes	20	Smartphone	Fine; maybe a little concerned about loosing, damaging, etc. it	Logging information where the healthcare provider can refer to. Having logged data and pictures seems better than trying to explain what's been going on for the past week or so in words to your doctor.	People may feel it is impersonal, or be concerned that the doctor is not seeing this information.	More connected to the actual provider		7 to 9 years ago	Very experienced	Yes	Yes	Yes	Yes	Yes	Yes	Yes	Yes	iPhone		Checked	Checked	Checked	Checked	Checked	Checked	Checked	Checked	Unchecked	Mostly on something else	Yes, have health apps	Complete		21-25	Female	Single		3	Not Hispanic or Latino	Asian		student
Very comfortable	Somewhat comfortable	Somewhat comfortable	Neither comfortable nor uncomfortable	with problems		45 mins	45			Desktop computer	I think this would be a great idea especially for those who did not own one	Feeling like there would be someone to address any problems or concerns 24/7 hours and having some kind of assurance of knowing what to do!	At present if you call after hours or weekend, you are basically told 'if you're worried about it go to the Emergency Room' -> this is not reassuring or helpful	[From 'ideal time' extra comments] I'd only use the tool where I felt I had a problem or unsure whether to be seen or come back to hospital		7 to 9 years ago	Some experience	Yes	No	No	No	Yes	Yes	No	No	Don't have a cell phone		Unchecked	Unchecked	Unchecked	Unchecked	Unchecked	Unchecked	Unchecked	Unchecked	Unchecked	Mostly on something else	No cellphone	Complete		51-55	Female	Married		2	Not Hispanic or Latino	White / Caucasian		Not working
Somewhat comfortable	Somewhat comfortable	Somewhat comfortable	Somewhat comfortable	regularly	daily	5 min	5	10 min	10	Smartphone	Fine	Much better	Waiting for contact back	No		10 or more years ago	Intermediate	Yes	Yes	Yes	Yes	Yes	Yes	Yes	Yes	iPhone		Checked	Checked	Checked	Checked	Checked	Checked	Checked	Checked	Unchecked	Mostly on cell phone	Yes, have health apps	Complete			Female	Other (specify below)	12 years with same person.	2	Not Hispanic or Latino	White / Caucasian		Area manager
Very comfortable	Very comfortable	Very comfortable	Somewhat comfortable	regularly	every other day	10 minutes	10	20 minutes	20	Smartphone	I would be comfortable with it.	clearer communication between doctor and patient. Easier/more frequent follow up especially just after discharge from hospital.	I am a bit concerned with the initial turnaround on responses. This would require individual providers to embrace the technology as much as patients.	Nothing comes to mind right now.		10 or more years ago	Expert	Yes	Yes	Yes	Yes	Yes	Yes	Yes	Yes	Windows phone		Checked	Checked	Checked	Checked	Checked	Checked	Checked	Checked	Unchecked	Mostly on something else	No, don't have health apps	Complete		36-40	Male	Single		1	Not Hispanic or Latino	White / Caucasian		Software Engineer
Very comfortable	Very comfortable	Very comfortable	Very comfortable	with problems		5 minutes	5	15 minutes	15	Laptop computer	I would see that as useful.	It would save money for both patient and healthcare facility, and it would save the patient from unnecessary trips to the ER or clinic.	Getting people to answer the questions correctly.			10 or more years ago	Intermediate	No	Yes	No	No	Yes	Yes	Yes	Yes	Something else (specify below)	flip phone from 2004	Unchecked	Unchecked	Unchecked	Unchecked	Unchecked	Unchecked	Unchecked	Unchecked	Checked	Mostly on something else	No, don't have health apps	Complete			Female	Divorced, widowed, or separated		1	Not Hispanic or Latino	White / Caucasian		disabled
Very comfortable	Very comfortable	Somewhat comfortable	Very comfortable	regularly	every other day	15 mins	15	25 mins	25	Tablet	It would be okay with me, although i do own a tablet, and it seems that most people would own that or a smart phone. It would be fine with me to get one on loan, as long as the hospital was able to cover the cost of supplying them (and also depending on the repercussions should I break said device)	I think that a medical provider being able to see a picture of the wound is a much more reliable way of checking on patient's progress than hearing a description over the telephone. Although it might be more difficult to immediately assuage patient concerns in this fashion, it makes more sense than communicating over the telephone or having many patients come in when it is not necessary because o…	The only problem that I can think of would be patients who are elderly and have avoided technology all their lives and would be impossible to teach how to use the system. But if there were another way for these select few patients to contact providers than it wouldn't be an issue.	I think that it is a very good idea and that it would unction much better than the nurses line for patients who are concerned about their wounds. It would also be very helpful for patients who (because of anesthesia or medication) have forgotten their wound care instructions or things to look out for.		10 or more years ago	Very experienced	No	Yes	No	Yes	Yes	Yes	Yes	Yes	Something else (specify below)	not a smart phone	Unchecked	Checked	Checked	Checked	Unchecked	Unchecked	Unchecked	Unchecked	Unchecked	Mostly on something else	No, don't have health apps	Complete		21-25	Female	Single		3	Not Hispanic or Latino	White / Caucasian		student
Very comfortable	Very comfortable	Very comfortable	Very comfortable	regularly	daily	10 min	10	15 min	15	Laptop computer	love it	Help sick people continue necessary care	Lawsuits	Yes & I told interviewer		10 or more years ago	Intermediate		Yes	Yes	Yes	Yes	Yes	Yes	Yes	Android		Unchecked	Checked	Checked	Unchecked	Checked	Unchecked	Checked	Checked	Unchecked	Mostly on something else	No, don't have health apps	Complete		56-70	Female	Divorced, widowed, or separated		3	Not Hispanic or Latino	White / Caucasian		Disabled accountant
Somewhat comfortable	Somewhat comfortable	Somewhat comfortable	Very comfortable	with problems		15 min	15	1 hour	60	Smartphone	I would like that.	Faster response, less waiting time in Emergency Rms.	Lack of technology or if you were incoherent.	Just listen to patients and combine naturepathic medicine.		10 or more years ago	Some experience	No	No	Yes	No	No	No	No	No	Something else (specify below)	LG	Unchecked	Checked	Checked	Unchecked	Unchecked	Unchecked	Unchecked	Unchecked	Unchecked	Don't use internet	No, don't have health apps	Complete		51-55	Female	Divorced, widowed, or separated		2	Not Hispanic or Latino	White / Caucasian		cosmetologist
[truncated: 1 more columns]
